# Supplementary material for: Evaluation of high-fidelity and virtual reality simulation platforms for assessing fourth-year medical students’ encounters with patients in need of urgent or emergent care
Source: Ann Med. 2024 Jul 30;56(1):2382947. doi: 10.1080/07853890.2024.2382947 (PMC11290289; doi:10.1080/07853890.2024.2382947)
Supplement: Supplemental Material [file IANN_A_2382947_SM6664.zip]

Archive with 3 entries (2 files):
- Supp_Data/
- Supp_Data/Appendix 1 EPA10 Score Rubric Revised Clean.docx
- Supp_Data/Appendix 2 Revised Clean.docx
